# Supplementary material for: Sensitivity of Immunodiagnostic Tests in Localized Versus Disseminated Tuberculosis—A Systematic Review of Individual Patient Data
Source: Trop Med Infect Dis. 2025 Mar 7;10(3):70. doi: 10.3390/tropicalmed10030070 (PMC11946558; doi:10.3390/tropicalmed10030070)
Supplement: Supplementary file 1 [file tropicalmed-10-00070-s001.zip]

Archive with 1 entries (1 files):
- tropicalmed-3465159-supplementary.pdf
